# Supplementary material for: Clinical Evidence for the Use of Octenidine Dihydrochloride to Prevent Healthcare-Associated Infections and Decrease Staphylococcus aureus Carriage or Transmission—A Review
Source: Pathogens. 2023 Apr 18;12(4):612. doi: 10.3390/pathogens12040612 (PMC10145019; doi:10.3390/pathogens12040612)
Supplement: Supplementary file 1 [file pathogens-12-00612-s001.zip]

Archive with 1 entries (1 files):
- pathogens-2261955-supplementary.pdf
